# Supplementary material for: Metabolic regulation of misfolded protein import into mitochondria
Source: bioRxiv. 2023 Aug 31:2023.03.29.534670. Originally published 2023 Mar 29. Preprint. [Version 2] doi: 10.1101/2023.03.29.534670 (PMC10081186; doi:10.1101/2023.03.29.534670)
Supplement: Supplement 1 [file media-1.xlsx]

## Sheet: MAGIC regulator
Systematic Name	Standard Name	MAGIC Phenotype				Note
YDR477W	SNF1	Class 1				Ribosome-associated genes based on KEGG
YML016C	PPZ1	Class 1
YJR120W		Class 1
YOL055C	THI20	Class 1
YKL057C	NUP120	Class 1
YML024W	RPS17A	Class 2
YDR083W	RRP8	Class 2
YCR002C	CDC10	Class 2
YKL143W	LTV1	Class 2
YLL026W	HSP104	Class 2
YPR159W	KRE6	Class 2
YOR096W	RPS7A	Class 2
YMR116C	ASC1	Class 2
YPR057W	BRR1	Class 2
YJR074W	MOG1	Class 2
YCR068W	ATG15	Class 2
YML062C	MFT1	Class 2
YML026C	RPS18B	Class 2
YML013W	UBX2	Class 2
YMR032W	HOF1	Class 2
YNR029C	ZNG1	Class 2
YDL020C	RPN4	Class 2
YER151C	UBP3	Class 2
YMR255W	GFD1	Class 2
YMR307W	GAS1	Class 2
YOR035C	SHE4	Class 2
YOL072W	THP1	Class 2
YDL083C	RPS16B	Class 2
YOR258W	YOR258W	Class 2
YOL129W	VPS68	Class 2
YHR163W	SOL3	Class 2
YLR372W	ELO3	Class 2
YKL191W	DPH2	Class 2
YIR032C	DAL3	Class 2
YBR020W	GAL1	Class 2
YJR145C	RPS4A	Class 2
YDR085C	AFR1	Class 2
YGR019W	UGA1	Class 2
YEL068C		Class 2
YIL112W	HOS4	Class 2
YKL198C	PTK1	Class 2
YER087C-A		Class 2
YJL200C	ACO2	Class 2
YJL160C	PIR5	Class 2
YMR034C	RCH1	Class 2
YGR132C	PHB1	Class 2
YLL033W	IRC19	Class 2
YGR072W	UPF3	Class 2
YGR016W		Class 2
YCR071C	IMG2	Class 2
YER060W	FCY21	Class 2
YER075C	PTP3	Class 2
YGR129W	SYF2	Class 2
YPR146C		Class 2
YEL012W	UBC8	Class 2
YJR113C	RSM7	Class 2
YPL173W	MRPL40	Class 2
YDL057W		Class 2
YBR068C	BAP2	Class 2
YHR200W	RPN10	Class 2
YOR298C-A	MBF1	Class 2
YER056C	FCY2	Class 2
YNL081C	SWS2	Class 2
YGL114W	YGL114W	Class 2
YAR030C		Class 2
YLR053C	NRS1	Class 2
YMR089C	YTA12	Class 2
YBR058C	UBP14	Class 2
YBR175W	SWD3	Class 2
YBR231C	SWC5	Class 2
YDR073W	SNF11	Class 2
YDR115W	MRX14	Class 2
YGR136W	LSB1	Class 2
YGR159C	NSR1	Class 2
YHL033C	RPL8A	Class 2
YHR011W	DIA4	Class 2
YHR143W	DSE2	Class 2
YCL005W	LDB16	Class 2
YCL037C	SRO9	Class 2
YLR131C	ACE2	Class 2
YMR074C	SDD2	Class 2
YKL009W	MRT4	Class 2
YKL128C	PMU1	Class 2
YKL132C	RMA1	Class 2
YGR056W	RSC1	Class 2
YOR125C	CAT5	Class 2
YAL043C-a		Class 2
YLL015W	BPT1	Class 2
YOR235W	IRC13	Class 2
YJL179W	PFD1	Class 2
YLR387C	REH1	Class 2
YLR388W	RPS29A	Class 2
YDR173C	ARG82	Class 2
YGL197W	MDS3	Class 2
YGL194C	HOS2	Class 2
YGL210W	YPT32	Class 2
YPL049C	DIG1	Class 2
YGL085W	LCL3	Class 2
YNL156C	NSG2	Class 2
YKL213C	DOA1	Class 2
YKR042W	UTH1	Class 2
YKR057W	RPS21A	Class 2
YLR065C	SND2	Class 2
YIL043C	CBR1	Class 2
YIL049W	DFG10	Class 2
YIL088C	AVT7	Class 2
YIL054W		Class 2
YOL111C	MDY2	Class 2
YOL122C	SMF1	Class 2
YER091C	MET6	Class 2
YNL316C	PHA2	Class 2
YDL213C	NOP6	Class 2
YDR006C	SOK1	Class 2
YDR025W	RPS11A	Class 2
YBR297W	MAL33	Class 2
YCR025C		Class 2
YML088W	UFO1	Class 2
YNL008C	ASI3	Class 2
YNL010W	PYP1	Class 2
YNR047W	FPK1	Class 2
YBR027C		Class 2
YBR043C	QDR3	Class 2
YML036W	CGI121	Class 2
YPL004C	LSP1	Class 2
YML066C	SMA2	Class 2
YBR133C	HSL7	Class 2
YDL002C	NHP10	Class 2
YBR172C	SMY2	Class 2
YDL021W	GPM2	Class 2
YDR462W	MRPL28	Class 2
YDR500C	RPL37B	Class 2
YGL136C	MRM2	Class 2
YER174C	GRX4	Class 2
YER167W	BCK2	Class 2
YMR221C	FMP42	Class 2
YIL094C	LYS12	Class 2
YGR254W	ENO1	Class 2
YMR257C	PET111	Class 2
YMR278W	PRM15	Class 2
YMR291W	TDA1	Class 2
YMR303C	ADH2	Class 2
YNL303W		Class 2
YNL302C	RPS19B	Class 2
YNL265C	IST1	Class 2
YNL264C	PDR17	Class 2
