# Supplementary material for: Metabolic regulation of misfolded protein import into mitochondria
Source: bioRxiv. 2023 Aug 31:2023.03.29.534670. Originally published 2023 Mar 29. Preprint. [Version 2] doi: 10.1101/2023.03.29.534670 (PMC10081186; doi:10.1101/2023.03.29.534670)
Supplement: Supplement 4 [file media-4.zip]

Archive with 1 entries (1 files):
- Movie S2.mp4
